# Supplementary material for: Bidirectional Relations Between Spatial and Mathematics Skills in Elementary School Children: The Role of Domain-Specific Anxieties
Source: J Intell. 2026 May 19;14(5):87. doi: 10.3390/jintelligence14050087 (PMC13207808; doi:10.3390/jintelligence14050087)
Supplement: Supplementary file 1 [file jintelligence-14-00087-s001.zip]

Archive with 2 entries (2 files):
- OSF_Spatial-Math and Domain-Specific Anxieties OSF Preregistration 5-19-2021.pdf
- Supplementary Figures.pdf
